# Supplementary material for: Single-nucleotide polymorphisms(SNPs) in a sucrose synthase gene are associated with wood properties in Catalpa fargesii bur
Source: BMC Genet. 2018 Nov 1;19:99. doi: 10.1186/s12863-018-0686-8 (PMC6211571; doi:10.1186/s12863-018-0686-8)
Supplement: Supplementary file 5 — Table S4. Genotypic data of CfSUS identified in the associated population. (XLSX 30 kb) [file 12863_2018_686_MOESM5_ESM.xlsx]

## Sheet: Sheet1
Table S4. Genotypic data of CfSUS identified in the associated population
Number	Tree ID	SNP1	SNP2	SNP3	SNP4	SNP5	SNP6	SNP7	SNP8	SNP9	SNP10	SNP11	SNP12	SNP13	SNP14	SNP15	SNP16	SNP17	SNP18	SNP19	SNP20	SNP21	SNP22	SNP23	SNP24	SNP25	SNP26	SNP27	SNP28	SNP29	SNP30	SNP31	SNP32	SNP33	SNP34	SNP35	SNP36	SNP37	SNP38	SNP39	SNP40	SNP41	SNP42	SNP43	SNP44	SNP45	SNP46	SNP47
1	1	GT	GG	AA	TT	CC	CC	AA	GG	GG	CC	CC	TT	GG	CC	GG	CC	GG	TT	CC	AA	AA	TT	CC	TT	AC	CC	TT	CC	CC	TT	TT	CC	TT	CC	GG	CC	TT	GG	AA	AA	GG	AA	TT	AA	AA	GG	CC
2	2	GG	GG	AA	TT	CC	CC	AA	GG	GA	CC	CC	TC	GG	CC	GG	CC	GG	TT	CC	AA	AA	TC	CC	TT	AC	CC	TC	CC	CC	TT	TT	CC	TT	CC	GG	CC	TT	AG	AA	AG	GG	AA	TT	AA	AA	GG	CC
3	3	GT	GG	AA	TT	CC	CC	AA	GG	GG	CC	CC	TT	GG	CC	GG	CC	GG	TT	CC	AA	AA	TT	CC	TT	AC	CC	TT	CC	CC	TT	TT	CC	TT	CC	GG	CC	TT	GG	AA	AA	GG	AA	TT	AA	AA	AG	CC
4	4	GT	GG	AA	TT	CC	CC	AA	GG	GG	CC	CC	TT	GG	CC	GG	CC	GG	TT	CC	AA	AA	TT	CC	TT	AC	CC	TT	CC	CC	TT	TT	CC	TT	CC	GG	CC	CT	GG	AA	AA	GG	AG	TT	AG	AT	GG	CC
5	5	GG	AA	AA	CC	CC	TT	AA	TT	GG	CC	TC	TT	AG	TC	AG	CT	TG	CC	CC	AA	AA	TT	CC	TT	CC	CC	TT	CC	CC	CC	TT	CC	AA	AA	TT	TT	TT	AA	GG	AA	TT	AA	AA	AA	AA	GG	TT
6	6	GG	GG	AA	TT	CC	CC	AA	GG	GG	CC	CC	TT	GG	CC	GG	CC	GG	TT	CC	AA	AA	TT	CC	TT	AC	CC	TT	CC	CC	TT	TT	CC	TT	CC	GG	CC	TT	GG	AA	AG	GG	AA	TT	AA	AA	GG	CC
7	7	GT	GG	AA	TT	CC	CC	AA	GG	GG	CC	CC	TT	GG	CC	GG	CC	GG	TT	TT	AA	AA	TC	CC	TT	AC	CC	TT	CC	CC	TT	TT	CC	TT	CC	GG	CC	TT	GG	AA	AA	GG	AA	TT	AA	AA	GG	CC
8	8	GG	GG	AA	TT	CC	CC	AA	GG	GG	CC	CC	TT	GG	CC	GG	CC	GG	TT	TC	AA	TA	TT	CC	TT	AC	CC	TC	CC	CC	TT	TT	CC	TT	CC	TG	CC	TC	AG	AA	AA	GG	AA	TT	AA	AA	AG	CC
9	10	GG	GG	AA	TT	CC	CC	AA	GG	GG	CC	CC	TT	GG	CC	GG	CC	GG	TT	CC	AA	AA	TT	CC	TT	CC	CC	TT	CC	CC	TT	TT	CC	TT	CC	GG	CC	TT	GG	AA	AG	GG	AG	TT	AA	AA	AG	CC
10	11	GG	GA	AT	TC	TC	TC	AT	TG	GA	CC	TC	TT	AG	TC	AG	CT	TG	TC	CC	AG	AA	TC	TC	TC	AC	TC	TT	CC	TC	TC	TC	CT	TA	CA	GT	CT	TT	AG	AG	AA	TG	AA	AT	AA	AA	AG	CT
11	12	GT	GA	AT	TC	TC	TC	AT	GG	GA	CC	TC	TT	AG	TC	AG	CT	TG	TC	CC	AG	AA	TC	TC	TC	AC	TC	TT	CC	TC	TC	TC	CT	TA	CA	GT	CT	TT	AG	AG	AA	TG	AA	AT	AA	AA	GG	CT
12	13	GG	GG	AA	TT	CC	CC	AA	GG	GG	CG	CC	TT	GG	CC	GG	CC	GG	TT	CC	AA	AA	TT	CC	TT	AC	CC	TT	CC	CC	TT	TT	CC	TT	CC	GG	CC	TT	GG	AA	AA	GG	AG	TT	AG	AT	GG	CC
13	16	TG	GG	AA	TT	CC	CC	AA	GG	GG	CC	CC	TT	GG	CC	GG	CC	GG	TT	CC	AA	AA	TT	CC	TT	CC	CC	TT	CC	CC	TT	TT	CC	TT	CC	GG	CC	CT	GG	AA	AA	GG	AG	TT	AG	AT	GG	CC
14	17	GT	GG	AA	TT	CC	CC	AA	GG	GG	CC	CC	TT	GG	CC	GG	CC	GG	TT	CC	AA	AA	TT	CC	TT	AC	CC	TT	CC	CC	TT	TT	CC	TT	CC	GG	CC	TT	GG	AA	AA	GG	AA	TT	AA	AA	GG	CC
15	19	GT	GG	AA	TT	CC	CC	AA	GG	GG	CC	CC	TT	GG	CC	GG	CC	GG	TT	CC	AA	AA	TT	CC	TT	AC	CC	TT	CC	CC	TT	TT	CC	TT	CC	GG	CC	CT	GG	AA	AG	GG	AA	TT	AG	AT	GG	CC
16	20	GG	AG	TA	TC	TC	TC	TA	TG	GA	CC	TC	TT	AG	TC	AG	TC	TG	TC	CC	AG	AA	TC	TC	TC	AC	TC	TT	CC	TC	TC	TC	TC	TA	CA	GT	CT	TT	AG	AG	AA	TG	AA	AT	AG	AT	GG	CT
17	21	GG	GA	AT	TC	TC	TC	AT	TG	GG	CC	CC	TT	GG	CC	GG	CC	GG	TC	CC	AG	AA	TC	TC	TC	AC	TC	TT	CC	TC	TC	TC	TC	TA	CA	GT	CT	TT	AG	AG	AA	TG	AA	AT	AA	AA	GG	CT
18	22	TT	GG	AA	TT	CC	CC	AA	GG	GG	CC	CC	TC	GG	CC	GG	CC	GG	TT	CC	AA	AA	TT	CC	TT	CC	CC	TT	CC	CC	TT	TT	CC	TT	CC	GG	CC	CC	GG	AA	AA	GG	AA	TT	GG	TT	GG	CC
19	23	GT	GG	AA	TT	CC	CC	AA	GG	GG	CC	CC	TT	GG	CC	GG	CC	GG	TT	CC	AA	AA	TT	CC	TT	AC	CC	TT	CC	CC	TT	TT	CC	TT	CC	GG	CC	TC	GG	AA	AG	GG	AA	TT	AG	AT	GG	CC
20	24	GT	GG	AA	TT	CC	CC	AA	GG	GG	CC	CC	TT	GG	CC	GG	CC	GG	TT	CC	AA	AA	TT	CC	TT	AC	CC	TT	CC	CC	TT	TT	CC	TT	CC	GG	CC	TC	GG	AA	AA	GG	AA	TT	AA	AA	GG	CC
21	25	GT	GG	AA	TT	CC	CC	AA	GG	GG	CC	CC	TT	GG	CC	GG	CC	GG	TT	CC	AA	AA	TT	CC	TT	AA	CC	TT	TC	CC	TT	TT	CC	TT	CC	GG	CC	TT	GG	AA	AA	GG	AA	TT	AA	AA	AG	CC
22	26	GG	GA	AT	TC	TC	TC	AT	TG	GA	CC	TC	TT	AG	TC	AG	TC	TG	TC	CC	AG	AA	TC	TC	TC	AC	TC	TT	CC	TC	TC	TC	TC	TA	CA	GT	CT	TT	AG	AG	AA	TG	AA	AT	AA	AA	AG	CT
23	27	GG	GG	AA	TT	CC	CC	AA	GG	GG	CC	CC	CC	GG	CC	GG	CC	GG	TT	CC	AA	AA	TT	CC	TT	CC	CC	CC	CC	CC	TT	TT	CC	TT	CC	GG	CC	TT	AG	AA	AA	GG	AA	TT	AG	AT	AG	CC
24	28	GG	GA	AT	TC	TC	TC	AT	TG	GG	CC	TC	TT	AG	TC	AG	CC	TG	TC	CC	AA	AA	TT	CC	TT	CC	CC	TT	CC	CC	TT	TT	CC	TT	CA	GT	CC	TT	AG	AG	AG	TG	AA	AT	AA	AA	AG	CT
25	30	GT	GG	AA	TT	CC	CC	AA	GG	GG	CC	CC	TT	GG	CC	GG	CC	GG	TT	CC	AA	AA	TT	CC	TT	AA	CC	TT	TC	CC	TT	TT	CC	TT	CC	GG	CC	TT	GG	AA	AA	GG	AA	TT	AA	AA	GG	CC
26	32	TG	GG	AA	TT	CC	CC	AA	GG	GG	CC	CC	TT	GG	CC	GG	CC	GG	TT	CC	AA	AA	TT	CC	TT	CC	CC	TT	CC	CC	TT	TT	CC	TT	CC	GG	CC	TC	GG	AA	AG	GG	AA	TT	AG	AT	GG	CC
27	33	GG	GT	AT	TC	TC	TC	TA	TG	GG	CC	TT	TT	AA	TT	AA	CC	TT	TC	CC	AA	AA	TT	CC	TT	CC	CC	TT	CC	CC	TT	TT	CC	TT	CA	GT	CC	TT	AG	AG	AA	TG	AA	AT	AG	AT	GG	CT
28	34	GT	GG	AA	TT	CC	CC	AA	GG	GG	CG	CC	TT	GG	CC	GG	CC	GG	TT	CC	AA	AA	TT	CC	TT	AC	CC	TT	CC	CC	TT	TT	CC	TT	CC	GG	CC	CT	GG	AA	AG	GG	AA	TT	AG	AT	AG	CC
29	35	GG	GG	AA	TT	CC	CC	AA	GG	GG	CC	CC	TT	GG	CC	GG	CC	GG	TT	CC	AG	AA	TT	CC	TT	AA	CC	TT	CC	CC	TT	TT	CC	TT	CC	GG	CC	TT	GG	AA	AA	GG	AA	TT	AG	AT	GG	CC
30	37	TG	GG	AA	TT	CC	CC	AA	GG	GG	CC	CC	TT	GG	CC	GG	CC	GG	TT	TC	AA	TA	TT	CC	TT	CC	CC	TC	CC	CC	TT	TT	CC	TT	CC	GT	CC	TT	GG	AA	AA	GG	AG	TT	AA	AA	AG	CC
31	38	GG	GG	AA	TT	CC	TC	AA	GG	GG	CC	CC	TT	GG	CC	GG	CC	GG	TT	CC	AA	AA	TT	CC	TT	AC	CC	TT	CC	CC	TT	TT	CC	TT	CC	GG	CC	TT	GG	AA	AA	GG	AG	TT	AA	AA	GG	CC
32	39	GG	GG	AA	TT	CC	CC	AA	GG	GG	CC	CC	TT	GG	CC	GG	CC	GG	TT	CC	AA	AA	TT	CC	TT	AC	CC	TT	CC	CC	TT	TT	CC	TT	CC	GG	CC	TT	GG	AA	AG	GG	AG	TT	AA	AA	AG	CC
33	40	GG	GG	AA	TT	CC	CC	AA	GG	GG	CC	CC	TT	GG	CC	GG	CC	GG	TT	CC	AA	AA	TT	CC	TT	AA	CC	TT	CC	CC	TT	TT	CC	TT	CC	GG	CC	TT	GG	AA	AA	GG	AA	TT	AG	AT	AG	CC
34	41	GT	GA	AA	TT	CC	CC	AA	GG	GG	CC	CC	TC	GG	CC	GG	CC	GG	TC	CC	AA	AA	TT	CC	TT	AC	CC	TT	CC	CC	TT	TT	CC	TT	CC	GG	CC	TT	GG	AA	AA	GG	AA	TT	AA	AA	AG	CC
35	42	GT	GA	AT	TC	TC	TC	AT	GT	GA	CC	TC	TC	AG	TC	AG	CT	TG	TC	CC	AG	AA	TC	TC	TC	CC	TC	TC	CC	TC	TC	TC	TC	TA	CA	GT	CT	TT	AA	AG	AA	TG	AA	AT	AA	AA	GG	CT
36	43	GT	GG	AA	TT	CC	CC	AA	GG	GG	CC	CC	TT	GG	CC	GG	CC	GG	TT	CC	AA	AA	TT	CC	TT	CC	CC	TT	CC	CC	TT	TT	CC	TT	CC	GG	CC	TT	GG	AA	GG	GG	AA	TT	AA	AA	GG	CC
37	44	GT	GG	AA	TT	CC	CC	AA	GG	GG	CC	CC	TT	GG	CC	GG	CC	GG	TT	CC	AA	AA	TT	CC	TT	CC	CC	TT	CC	CC	TT	TT	CC	TT	CC	GG	CC	TC	GG	AA	AA	GG	AG	TT	AG	AT	AG	CC
38	45	GT	GG	AA	TT	CC	CC	AA	GG	GG	CC	TC	TT	AG	TC	AG	CC	TG	TT	CC	AA	AA	TT	CC	TT	CC	CC	TC	CC	CC	TT	TT	CC	TT	CC	GG	CC	CT	AG	AA	AA	GG	AA	TT	AG	AT	AG	CC
39	46	GT	GG	AA	TT	CC	CC	AA	GG	GG	CC	CC	TT	GG	CC	GG	CC	GG	TT	CC	AA	AA	TC	CC	TT	AC	CC	TT	CC	CC	TT	TT	CC	TT	CC	GG	CC	TT	GG	AA	AA	GG	AA	TT	AA	AA	AG	CC
40	47	GG	GA	TA	TC	TC	TC	AT	GT	GG	CC	TC	TT	AG	TC	AG	CC	TG	TC	CC	AA	AA	TT	CC	TT	AC	CC	TT	CC	CC	TT	TT	CC	TT	CA	GT	CC	TT	AG	AG	AA	TG	AA	AT	AA	AA	GG	CT
41	48	GT	GG	AA	TT	CC	CC	AA	GG	GG	CC	CC	TT	GG	CC	GG	CC	GG	TT	CC	AA	AA	TT	CC	TT	AC	CC	TT	CC	CC	TT	TT	CC	TT	CC	GG	CC	CT	GG	AA	AA	GG	AA	TT	GG	TT	GG	CC
42	49	TG	GG	AA	TT	CC	CC	AA	GG	GG	CC	CC	CC	GG	CC	GG	CC	GG	TT	TC	AA	TA	TT	CC	TT	CC	CC	TC	CC	CC	TT	TT	CC	TT	CC	GT	CC	TT	GG	AA	AA	GG	AG	TT	AA	AA	GG	CC
43	52	GG	AA	TT	CC	TT	TT	TT	TT	GA	CC	TT	TT	AA	TT	AA	CT	TT	CC	CC	AG	AA	TC	TC	TC	CC	TC	TT	CC	TC	TC	TC	TC	TA	AA	TT	CT	TT	GG	AA	AA	GG	AA	TT	AA	AA	GG	CC
44	53	TT	GG	AA	TT	CC	CC	AA	GG	GG	CC	TC	TT	GG	CC	GG	CC	GG	TT	CC	AA	AA	TT	CC	TT	AC	CC	TT	CC	CC	TT	TT	CC	TT	CC	GG	CC	CT	GG	AA	AA	GG	AA	TT	AG	AT	AG	CC
45	54	TG	GG	AA	TT	CC	CC	AA	GG	GG	CC	CC	TT	GG	CC	GG	CC	GG	TT	CC	AA	AA	TT	CC	TT	AC	CC	TT	CC	CC	TT	TT	CC	TT	CC	GG	CC	TT	GG	AA	AA	GG	AA	TT	AG	AT	GG	CC
46	55	TG	GG	AA	TT	CC	CC	AA	GG	GG	CC	CC	TT	GG	CC	GG	CC	GG	TT	CC	AA	AA	TT	CC	TT	AC	CC	TT	CC	CC	TT	TT	CC	TT	CC	GG	CC	TT	GG	AA	AA	GG	AG	TT	AA	AA	AG	CC
47	56	TG	GG	AA	TT	CC	CC	AA	GG	GG	CC	CC	TT	GG	CC	GG	CC	GG	TT	CC	AA	AA	TT	CC	TT	AC	CC	TT	CC	CC	TT	TT	CC	TT	CC	GG	CC	TT	GG	AA	AA	GG	AA	TT	AG	AT	GG	CC
48	57	GG	GA	TA	TC	TC	TC	AT	GT	GA	CC	TC	TT	AG	TC	AG	CT	TG	TC	CC	AG	AA	TC	TC	TC	AC	TC	TT	CC	TC	TC	TC	TC	TA	CA	GT	CT	TT	AG	AA	AA	GG	AG	TT	AA	AA	AG	CC
49	58	TG	GG	AA	TT	CC	CC	AA	GG	GG	CC	CC	TT	GG	CC	GG	CC	GG	TT	TC	AA	TA	TT	CC	TT	CC	CC	TC	CC	CC	TT	TT	CC	TT	CC	GT	CC	TT	GG	AA	AA	GG	AA	TT	AA	AA	AG	CC
50	59	GG	GG	AA	TT	CC	CC	AA	GG	GG	CC	CC	TT	GG	CC	GG	CC	GG	TT	CC	AA	AA	TT	CC	TT	CC	CC	TT	CC	CC	TT	TT	CC	TT	CC	GG	CC	TT	GG	AA	AG	GG	AG	TT	AA	AA	AG	CC
51	60	TG	GG	AA	TT	CC	CC	AA	GG	GG	CC	CC	TC	GG	CC	GG	CC	GG	TT	CC	AA	AA	TT	CC	TT	CC	CC	TT	CC	CC	TT	TT	CC	TT	CC	GG	CC	CT	AG	AG	AA	GT	AG	AT	AA	AA	GG	CT
52	62	GG	GG	AA	TT	CC	CC	AA	GG	GG	CG	CC	TT	GG	CC	GG	CC	GG	TT	CC	AA	AA	TT	CC	TT	CC	CC	TT	CC	CC	TT	TT	CC	TT	CC	GG	CC	TT	GG	AA	AA	GG	AA	TT	AA	AA	AG	CC
53	63	TG	GG	AA	TT	CC	CC	AA	GG	GG	CG	CC	TT	GG	CC	GG	CC	GG	TT	CC	AA	AA	TT	CC	TT	AC	CC	TT	CC	CC	TT	TT	CC	TT	CC	GG	CC	TT	GG	AA	AA	GG	AG	TT	AG	AT	AG	CC
54	64	TG	GG	AA	TT	CC	CC	AA	GG	GG	CG	CC	TT	GG	CC	GG	CC	GG	TT	CC	AA	AA	TT	CC	TT	AC	CC	TT	CC	CC	TT	TT	CC	TT	CC	GG	CC	TT	GG	AA	AA	GG	AA	TT	AG	AT	GG	CC
55	65	GG	GG	AA	TT	CC	CC	AA	GG	GG	CC	CC	TT	GG	CC	GG	CC	GG	TT	CC	AA	AA	TT	CC	TT	AA	CC	TT	CC	CC	TT	TT	CC	TT	CC	GG	CC	TT	AA	GG	AA	TT	AA	AA	AA	AA	GG	TT
56	66	TG	GG	AA	TT	CC	CC	AA	GG	GG	CC	CC	TT	GG	CC	GG	CC	GG	TT	CC	AA	AA	TT	CC	TT	AC	CC	TT	CC	CC	TT	TT	CC	TT	CC	GG	CC	TT	GG	AA	AA	GG	AA	TT	AA	AA	AG	CC
57	67	TG	GG	AA	TT	CC	CC	AA	GG	GG	CC	CC	TT	GG	CC	GG	CC	GG	TT	CC	AA	AA	TT	CC	TT	AA	CC	TT	TC	CC	TT	TT	CC	TT	CC	GG	CC	TT	GG	AA	AA	GG	AA	TT	AA	AA	AG	CC
58	68	TG	GG	AA	TT	CC	CC	AA	GG	GG	CC	CC	TT	GG	CC	GG	CC	GG	TT	CC	AA	AA	TT	CC	TT	AA	CC	TT	CC	CC	TT	TT	CC	TT	CC	GG	CC	TT	GG	AA	AA	GG	AA	TT	AA	AA	GG	CC
59	69	GG	GG	AA	TT	CC	CC	AA	GG	GG	CG	CC	TT	GG	CC	GG	CC	GG	TT	CC	AA	AA	TT	CC	TT	AC	CC	TT	CC	CC	TT	TT	CC	TT	CC	GG	CC	TT	GG	AA	AA	GG	AA	TT	AA	AA	AG	CT
60	70	GG	GG	AA	TT	CC	CC	AA	GG	GG	CC	CC	TC	GG	CC	GG	CC	GG	TT	TC	AA	TA	TT	CC	TT	CC	CC	TC	CC	CC	TT	TT	CC	TT	CC	TG	CC	TT	GG	AA	AG	GG	AG	TT	AA	AA	AG	CC
61	71	TG	GG	AA	TT	CC	CC	AA	GG	GG	CC	CC	TC	GG	CC	GG	CC	GG	TT	TC	AA	TA	TT	CC	TT	CC	CC	TC	CC	CC	TT	TT	TC	TT	CC	TG	CC	TT	GG	AA	AA	GG	AG	TT	AA	AA	AG	CC
62	73	GG	GG	AA	TT	CC	CC	AA	GG	GG	CG	CC	TT	GG	CC	GG	CC	GG	TT	TT	AA	AA	TT	CC	TT	AA	CC	TT	CC	CC	TT	TT	CC	TT	CC	GG	CC	TT	GG	AA	AA	GG	AA	TT	AA	AA	AG	CC
63	74	TG	GG	AA	TT	CC	CC	AA	GG	GG	CC	CC	TT	GG	CC	GG	CC	GG	TT	TC	AA	TA	TT	CC	TT	AC	CC	TC	CC	CC	TT	TT	CC	TT	CC	TG	CC	TT	GG	AA	AA	GG	AG	TT	AA	AA	GG	CC
64	75	TG	GG	AA	TT	CC	CC	AA	GG	GG	CC	CC	TC	GG	CC	GG	CC	GG	TT	TC	AA	TA	TT	CC	TT	CC	CC	TC	CC	CC	TT	TT	CC	TT	CC	TG	CC	TT	GG	AA	AG	GG	AA	TT	AA	AA	AG	CC
65	76	TG	GG	AA	TT	CC	CC	AA	GG	GG	CG	CC	TC	GG	CC	GG	CC	GG	TT	TC	AA	AT	TT	CC	TT	CC	CC	TC	CC	CC	TT	TT	CC	TT	CC	TG	CC	TT	GG	AA	AA	GG	AA	TT	AA	AA	GG	CC
66	77	TG	GG	AA	TT	CC	CC	AA	GG	GG	CG	CC	TT	GG	CC	GG	CC	GG	TT	TC	AA	AA	TT	CC	TT	AC	CC	TT	CC	CC	TT	TT	CC	TT	CC	GG	CC	TT	AA	GG	AA	TT	AA	AA	AA	AA	GG	TT
67	78	TG	GG	AA	TT	CC	CC	AA	GG	GG	CC	CC	TT	GG	CC	GG	CC	GG	TT	TC	AA	AA	TT	CC	TT	AA	CC	TT	TC	CC	TT	TT	CC	TT	CC	GG	CC	TT	GG	AA	AA	GG	AA	TT	AG	AT	AG	CC
68	79	TG	GG	AA	TT	CC	CC	AA	GG	GG	CC	CC	TT	GG	CC	GG	CC	GG	TT	TC	AA	AA	TT	CC	TT	AC	CC	TT	CC	CC	TT	TT	CC	TT	CC	GG	CC	TT	GG	AA	AA	GG	AA	TT	AA	AA	GG	CC
69	81	GG	GG	AA	TT	CC	CC	AA	GG	GG	CC	CC	TT	GG	CC	GG	CC	GG	TT	TC	AA	AA	TT	CC	TT	AC	CC	TT	CC	CC	TT	TT	CC	TT	CC	GG	CC	TT	GG	AA	AA	GG	AA	TT	AA	AA	AG	CC
70	82	TT	GG	AA	TT	CC	CC	AA	GG	GG	CC	CC	TC	GG	CC	GG	CC	GG	TT	TC	AA	AA	TT	CC	TT	CC	CC	TT	CC	CC	TT	TT	CC	TT	CC	GG	CC	TC	GG	AA	AA	GG	AA	TT	AA	AA	GG	CC
71	84	GG	GG	AA	TT	CC	CC	AA	GG	GG	CC	CC	TT	GG	CC	GG	CC	GG	TT	TC	AA	AA	TT	CC	TT	AC	CC	TC	CC	CC	TT	TT	CC	TT	CC	GG	CC	TT	AG	AG	AA	GT	AA	AT	AA	AA	GG	CT
72	85	GG	GG	AA	TT	CC	CC	AA	GG	GG	CC	CC	TT	GG	CC	GG	CC	GG	TT	TC	AA	AA	TT	CC	TT	AC	CC	TT	CC	CC	TT	TT	CC	TT	CC	GG	CC	TT	GG	AA	AG	GG	AA	TT	AG	AT	GG	CC
73	87	GG	GA	TA	TC	TC	TC	AT	TG	GA	CC	TC	TT	AG	TC	AG	CT	TG	TC	TC	AG	AA	CT	TC	TC	CC	CT	TT	CC	TC	TC	TC	CT	AT	CA	TG	TC	TT	GG	AA	AA	GG	AG	TT	AG	AT	GG	CC
74	88	TG	GG	AA	TT	CC	CC	AA	GG	GG	CG	CC	TT	GG	CC	GG	CC	GG	TT	TC	AA	AA	TT	CC	TT	AA	CC	TT	CC	CC	TT	TT	CC	TT	CC	GG	CC	TT	GG	AA	AA	GG	AA	TT	AA	AA	AG	CC
75	89	GG	GG	AA	TT	CC	CC	AA	GG	GG	CC	CC	TT	GG	CC	GG	CC	GG	TT	TC	AA	AA	TT	CC	TT	AA	CC	TT	CC	CC	TT	TT	CC	TT	CC	GG	CC	TT	GG	AA	AA	GG	AG	TT	AA	AA	AG	CC
76	90	GG	GG	AA	TT	CC	CC	AA	GG	GG	CC	CC	TT	GG	CC	GG	CC	GG	TT	TC	AA	AA	TT	CC	TT	CC	CC	TT	CC	CC	TT	TT	CC	TT	CC	GG	CC	TT	GG	AA	AA	GG	AA	TT	AA	AA	AG	CC
77	91	TG	GG	AA	TT	CC	CC	AA	GG	GG	CC	CC	TT	GG	CC	GG	CC	GG	TT	TC	AA	AA	TT	CC	TT	AA	CC	TT	TC	CC	TT	TT	CC	TT	CC	GG	CC	TT	GG	AA	AA	GG	AA	TT	AA	AA	AG	CC
78	92	GG	AA	TT	CC	TT	TT	TT	TT	AA	CC	TT	TT	AA	TT	AA	TT	TT	CC	TC	AG	AA	CT	TC	TC	AC	TC	TT	CC	TC	TC	TC	TC	AT	CA	TG	TC	TT	GG	AA	AA	GG	AA	TT	AA	AA	AG	CC
79	93	TG	GG	AA	TT	CC	CC	AA	GG	GG	CC	CC	TT	GG	CC	GG	CC	GG	TT	TC	AA	AA	TT	CC	TT	AA	CC	TT	TC	CC	TT	TT	CC	TT	CC	GG	CC	TT	GG	AA	AA	GG	AA	TT	AA	AA	AG	CC
80	94	TG	GG	AA	TT	CC	CC	AA	GG	GG	CC	CC	TT	GG	CC	GG	CC	GG	TT	TC	AA	AA	TT	CC	TT	AA	CC	TT	TC	CC	TT	TT	CC	TT	CC	GG	CC	TT	GG	AA	AA	GG	AA	TT	AA	AA	AG	CC
81	95	GT	GG	AA	TT	CC	CC	AA	GG	GG	CG	CC	TT	GG	CC	GG	CC	GG	TT	TC	AA	AA	TT	CC	TT	AA	CC	TT	TC	CC	TT	TT	CC	TT	CC	GG	CC	TT	GG	AA	AA	GG	AA	TT	AA	AA	AG	CC
82	96	TG	GG	AA	TT	CC	CC	AA	GG	GG	CG	CC	TT	GG	CC	GG	CC	GG	TT	TC	AA	AA	TT	CC	TT	AC	CC	TT	CC	CC	TT	TT	CC	TT	CC	GG	CC	TT	GG	AA	AG	GG	AA	TT	AA	AA	AG	CC
83	97	GT	GG	AA	TT	CC	CC	AA	GG	GG	CC	CC	TC	GG	CC	GG	CC	GG	TT	TC	AA	AT	TT	CC	TT	AC	CC	TC	CC	CC	TT	TT	CC	TT	CC	TG	CC	TT	GG	AA	AA	GG	AG	TT	AA	AA	AG	CC
84	98	TG	GG	AA	TT	CC	CC	AA	GG	GG	CC	CC	CC	GG	CC	GG	CC	GG	TT	TC	AA	AT	TT	CC	TT	AC	CC	TC	CC	CC	TT	TT	CC	TT	CC	TG	CC	TT	AG	AG	AG	TG	AA	AT	AA	AA	AG	CT
85	99	TG	GA	TA	TC	TC	TC	AT	TG	GG	CC	CC	TT	GG	CC	GG	CC	GG	TT	CC	AA	AA	TT	CC	TT	AA	CC	TT	TC	CC	TT	TT	CC	TT	CC	GG	CC	TT	GG	AA	AA	GG	AA	TT	AG	AT	AG	CC
86	101	GG	GG	AA	TT	CC	CC	AA	GG	GA	CC	TC	TT	AG	TC	GA	CT	TG	TC	CC	AG	AA	CT	CT	TC	CC	TC	TT	CC	TC	TC	TC	CT	AT	AC	TG	CT	TT	AG	AG	AG	GT	AA	AT	AA	AA	AG	CT
87	102	GT	GG	AA	TT	CC	CC	AA	GG	GG	CG	CC	TT	GG	CC	GG	CC	GG	TT	CC	AA	AA	TT	CC	TT	AC	CC	TT	CC	CC	TT	TT	CC	TT	CC	GG	CC	TT	GG	AA	AA	GG	AA	TT	AA	AA	GG	CC
88	103	GG	AG	TA	TC	TC	TC	TA	TG	GA	CG	TC	TT	AG	TC	AG	CT	TG	TC	CC	AG	AA	CT	CT	TC	AC	TC	TT	CC	TC	TC	TC	CT	AT	AC	TG	CT	TT	AG	AG	AG	TG	AA	AT	AA	AA	AG	CT
89	104	GT	GA	AT	TC	TC	TC	AT	TG	GG	CC	CC	TT	GG	CC	GG	CC	GG	TT	CC	AA	AA	TT	CC	TT	AC	CC	TT	CC	CC	TT	TT	CC	TT	CC	GG	CC	CT	GG	AA	AG	GG	AA	TT	AG	AT	GG	CC
90	105	GT	GG	AA	TT	CC	CC	AA	GG	GG	CC	CC	TT	GG	CC	GG	CC	GG	TT	CC	AA	AA	TT	CC	TT	AC	CC	TT	CC	CC	TT	TT	CC	TT	CC	GG	CC	TT	GG	AA	AA	GG	AA	TT	AA	AA	AG	CC
91	106	GG	GG	AA	TT	CC	CC	AA	GG	GG	CC	CC	TT	GG	CC	GG	CC	GG	TT	CC	AA	AA	TT	CC	TT	CC	CC	TT	CC	CC	TT	TT	CC	TT	CC	GG	CC	TT	GG	AA	AG	GG	AG	TT	AA	AA	AG	CC
92	107	GG	GG	AA	TT	CC	CC	AA	GG	GG	CC	CC	TT	GG	CC	GG	CC	GG	TT	CC	AA	AA	TT	CC	TT	AA	CC	TT	CC	CC	TT	TT	CC	TT	CC	GG	CC	TC	GG	AA	AA	GG	AA	TT	AG	AT	AG	CC
93	108	TG	AG	TA	TC	TC	TC	TA	TG	GG	CG	TC	TC	AG	TC	AG	CC	GG	TC	CC	AA	AA	TT	CC	TT	CC	CC	TT	CC	CC	TT	TT	CC	TT	AC	TG	CC	TC	AG	AG	AA	GT	AA	AT	AG	AT	AG	CT
94	109	GG	GA	AT	TC	TC	TC	AT	TG	GG	CC	CC	TC	GG	CC	GG	CC	GG	TT	CC	AA	AA	TT	CC	TT	AC	CC	TT	CC	CC	TT	TT	CC	TT	CC	GG	CC	TT	GG	AA	AA	GG	AA	TT	AA	AA	AG	CC
95	110	TG	GG	AA	TT	CC	CC	AA	GG	GG	CC	CC	TT	GG	CC	GG	CC	GG	TT	CC	AA	AA	TT	CC	TT	AC	CC	TT	CC	CC	TT	TT	CC	TT	CC	GG	CC	TT	GG	AA	AA	GG	AA	TT	AA	AA	GG	CC
96	111	TG	GG	AA	TT	CC	CC	AA	GG	GG	CG	CC	TT	GG	CC	GG	CC	GG	TT	CC	AA	AA	TT	CC	TT	AA	CC	TT	CC	CC	TT	TT	CC	TT	CC	GG	CC	TC	GG	AA	AA	GG	AA	TT	AG	AT	GG	CC
97	113	TG	GG	AA	TT	CC	CC	AA	GG	GG	CG	CC	TC	GG	CC	GG	CC	GG	TT	TC	AA	AT	TT	CC	TT	CC	CC	TC	CC	CC	TT	TT	CC	TT	CC	TG	CC	TT	GG	AA	AA	GG	AG	TT	AA	AA	AG	CC
98	114	GT	GG	AA	TT	CC	CC	AA	GG	GG	CC	CC	TT	GG	CC	GG	CC	GG	TT	CC	AA	AA	TT	CC	TT	AC	CC	TT	CC	CC	TT	TT	CC	TT	CC	GG	CC	TC	GG	AA	AA	GG	AA	TT	AG	AT	AG	CC
99	115	GT	GG	AA	TT	CC	CC	AA	GG	GG	CG	CC	TC	GG	CC	GG	CC	GG	TT	TC	AA	AT	TT	CC	TT	CC	CC	TC	CC	CC	TT	TT	CC	TT	CC	TG	CC	TT	GG	AA	AA	GG	AG	TT	AA	AA	GG	CC
100	116	GT	GG	AA	TT	CC	CC	AA	GG	GG	CC	CC	TT	GG	CC	GG	CC	GG	TT	CC	AA	AA	TT	CC	TT	CC	CC	TT	CC	CC	TC	TT	CC	TT	CC	GG	CC	TC	GG	AA	AA	GG	AG	TT	AG	AT	GG	CC
101	118	TG	GG	AA	TT	CC	CC	AA	GG	GG	CC	CC	TT	GG	CC	GG	CC	GG	TT	CC	AA	AA	TT	CC	TT	AA	CC	TT	TC	CC	TT	TT	CC	TT	CC	GG	CC	TT	GG	AA	AA	GG	AA	TT	AA	AA	AG	CC
102	119	GT	GG	AA	TT	CC	CC	AA	GG	GG	CC	CC	TC	GG	CC	GG	CC	GG	TT	CC	AA	AA	TT	CC	TT	AC	CC	TT	CC	CC	TT	TT	CC	TT	CC	GG	CC	TT	GG	AA	AA	GG	AG	TT	AA	AA	AG	CC
103	121	GG	GG	AA	TT	CC	CC	AA	GG	GG	CC	CC	TC	GG	CC	GG	CC	GG	TT	TC	AA	AT	TT	CC	TT	CC	CC	TC	CC	CC	TT	TT	CC	TT	CC	TG	CC	TT	GG	AA	AG	GG	AG	TT	AA	AA	AG	CC
104	122	GT	GG	AA	TT	CC	CC	AA	GG	GG	CG	CC	TC	GG	CC	GG	CC	GG	TT	CT	AA	AT	TT	CC	TT	CC	CC	TC	CC	CC	TT	TT	CC	TT	CC	TG	CC	TT	GG	AA	AA	GG	AG	TT	AA	AA	GG	CC
105	123	TG	GG	AA	TT	CC	CC	AA	GG	GG	CC	CC	TT	GG	CC	GG	CC	GG	TT	CC	AA	AA	TT	CC	TT	AC	CC	TT	CC	CC	TT	TT	CC	TT	CC	GG	CC	TT	GG	AA	AA	GG	AA	TT	AA	AA	AG	CC
106	124	TG	GG	AA	TT	CC	CC	AA	GG	GG	CG	CC	TT	GG	CC	GG	CC	GG	TT	CC	AA	AA	TT	CC	TT	AA	CC	TT	TC	CC	TT	TT	CC	TT	CC	GG	CC	TT	GG	AA	AA	GG	AA	TT	AG	AT	AG	CC
107	125	TG	GG	AA	TT	CC	CC	AA	GG	GG	CG	CC	TT	GG	CC	GG	CC	GG	TT	CC	AA	AA	TT	CC	TT	CA	CC	TT	CC	CC	TT	TT	CC	TT	CC	GG	CC	TC	GG	AA	AG	GG	AA	TT	AG	AT	AG	CC
108	126	GT	GG	AA	TT	CC	CC	AA	GG	GG	CC	CC	TC	GG	CC	GG	CC	GG	TT	CT	AA	AT	TT	CC	TT	CC	CC	TC	CC	CC	TT	TT	CC	TT	CC	TG	CC	TT	GG	AA	AA	GG	AG	TT	AA	AA	AG	CC
109	127	GG	GG	AA	TC	CC	CC	AA	GG	GG	CG	CC	TT	GG	CC	GG	CC	GG	TT	CC	AA	AA	TT	CC	TT	CC	CC	TT	CC	CC	TT	TT	CC	TT	CC	GG	CC	TT	GG	AA	AA	GG	GG	TT	AA	AA	AG	CC
110	128	GT	GG	AA	TT	CC	CC	AA	GG	GG	CG	CC	TT	GG	CC	GG	CC	GG	TT	CC	AA	AA	TT	CC	TT	AC	CC	TT	CC	CC	TT	TT	CC	TT	CC	GG	CC	TT	GG	AA	AG	GG	AA	TT	AA	AA	AG	CC
111	129	GT	GG	AA	TT	CC	CC	AA	GG	GG	CC	CC	TT	GG	CC	GG	CC	GG	TT	CC	AA	AA	TT	CC	TT	AC	CC	TT	CC	CC	TT	TT	CC	TT	CC	GG	CC	TT	GG	AA	AA	GG	AA	TT	AA	AG	GG	CC
112	130	TT	GG	AA	TT	CC	CC	AA	GG	GG	CG	CC	TT	GG	CC	GG	CC	GG	TT	CC	AA	AA	TT	CC	TT	AC	CC	TT	CC	CC	TT	TT	CC	TT	CC	GG	CC	CC	GG	AA	AG	GG	AA	TT	AG	AT	GG	CC
113	131	TT	GG	AA	TT	CC	CC	AA	GG	GG	CG	CC	CC	GG	CC	GG	CC	GG	TT	CC	AA	AA	TT	CC	TT	CC	CC	TT	CC	CC	TT	TT	CC	TT	CC	GG	CC	TC	GG	AA	AA	GG	AA	TT	AG	AT	GG	CC
114	133	GT	GG	AA	TT	CC	CC	AA	GG	GG	CG	CC	TC	GG	CC	GG	CC	GG	TT	CC	AA	AA	TT	CC	TT	AC	CC	TT	CC	CC	TT	TT	CC	TT	CC	GG	CC	TT	GG	AA	AA	GG	AA	TT	AA	AA	AG	CC
115	134	GT	GG	AA	TT	CC	CC	AA	GG	GG	CG	CC	TT	GG	CC	GG	CC	GG	TT	CC	AA	AA	TT	CC	TT	AC	CC	TT	CC	CC	TT	TT	CC	TT	CC	GG	CC	TC	GG	AA	AA	GG	AA	TT	AG	AT	GG	CC
116	135	GT	GG	AA	TT	CC	CC	AA	GG	GG	CG	CC	TT	GG	CC	GG	CC	GG	TT	CC	AA	AA	TT	CC	TT	AC	CC	TT	CC	CC	TT	TT	CC	TT	CC	GG	CC	TT	GG	AA	AA	GG	AA	TT	AA	AA	GG	CC
117	136	GG	GG	AA	TT	CC	CC	AA	GG	GG	CG	CC	TT	GG	CC	GG	CC	GG	TT	CC	AA	AA	TT	CC	TT	AC	CC	TT	CC	CC	TT	TT	CC	TT	CC	GG	CC	TT	GG	AA	AA	GG	AA	TT	AA	AA	AG	CC
118	137	GG	GG	AA	TT	CC	CC	AA	GG	GG	CC	CC	TT	GG	CC	GG	CC	GG	TT	CT	AA	AT	TT	CC	TT	CC	CC	TC	CC	CC	TT	TT	CC	TT	CC	TG	CC	TT	GG	AA	AG	GG	AA	TT	AA	AA	AG	CC
119	138	TT	GG	AA	TT	CC	CC	AA	GG	GG	CC	CC	TC	GG	CC	GG	CC	GG	TT	CC	AA	AA	TT	CC	TT	AA	CC	TT	CC	CC	TT	TT	CC	TT	CC	GG	CC	TT	GG	AA	AA	GG	AG	TT	AA	AA	AG	CC
120	139	GT	GG	AA	TT	CC	CC	AA	GG	GG	CC	CC	CC	GG	CC	GG	CC	GG	TT	CC	AA	AA	TT	CC	TT	CC	CC	TC	CC	CC	TT	TT	CC	TT	CC	GG	CC	TC	GA	AA	AA	GG	AA	TT	AG	AT	GG	CC
121	140	GT	GG	AA	TT	CC	CC	AA	GG	GG	CC	CC	TT	GG	CC	GG	CC	GG	TT	CC	AA	AA	TT	CC	TT	AA	CC	TT	CC	CC	TT	TT	CC	TT	CC	GG	CC	TC	GG	AA	AG	GG	AA	TT	AG	AT	GG	CC
122	141	GT	GG	AA	TT	CC	CC	AA	GG	GG	CC	CC	TT	GG	CC	GG	CC	GG	TT	CC	AA	AA	TT	CC	TT	AC	CC	TT	CC	CC	TT	TT	CC	TT	CC	GG	CC	TT	GG	AA	AA	GG	AA	TT	AA	AA	GG	CC
123	142	GG	GG	AA	TT	CC	CC	AA	GG	GG	CC	CC	TT	GG	CC	GG	CC	GG	TT	CC	AA	AA	TT	CC	TT	AC	CC	TT	CC	CC	TT	TT	CC	TT	CC	GG	CC	TT	GG	AA	AG	GG	AG	TT	AA	AA	AG	CC
124	143	GT	GG	AA	TT	CC	CC	AA	GG	GG	CC	CC	TT	GG	CC	GG	CC	GG	TT	CC	AA	AA	TT	CC	TT	CC	CC	TT	CC	CC	TT	TT	CC	TT	CC	GG	CC	TT	GG	AA	AG	GG	AA	TT	AA	AA	GG	CC
125	144	TG	GG	AA	TT	CC	CC	AA	GG	GG	CG	CC	TT	GG	CC	GG	CC	GG	TT	CC	AA	AA	TT	CC	TT	AA	CC	TT	TC	CC	TT	TT	CC	TT	CC	GG	CC	TT	GG	AA	AA	GG	AA	TT	AG	AT	GG	CC
